# Supplementary material for: FOXP3+ Cells in Tertiary Lymphoid Structures Have Adverse Impact on Overall Survival in Patients with Gastric Cancer
Source: Med Sci (Basel). 2026 Mar 18;14(1):145. doi: 10.3390/medsci14010145 (PMC13027467; doi:10.3390/medsci14010145)
Supplement: Supplementary file 1 [file medsci-14-00145-s001.zip]

Archive with 2 entries (1 files):
- medsci-4168991-supplementary/
- medsci-4168991-supplementary/medsci-4168991-supplementary.pdf
